# Supplementary material for: In Silico Identification and In Vitro Evaluation of New ABCG2 Transporter Inhibitors as Potential Anticancer Agents
Source: Int J Mol Sci. 2022 Dec 31;24(1):725. doi: 10.3390/ijms24010725 (PMC9820944; doi:10.3390/ijms24010725)
Supplement: Supplementary file 1 [file ijms-24-00725-s001.zip]

Archive with 1 entries (1 files):
- ijms-2103728-supplementary.pdf
